# Supplementary material for: Use of antibacterials in the management of symptoms of acute respiratory tract infections among children under five years in Gulu, northern Uganda: Prevalence and determinants
Source: PLoS One. 2020 Jun 23;15(6):e0235164. doi: 10.1371/journal.pone.0235164 (PMC7310710; doi:10.1371/journal.pone.0235164)
Supplement: S4 Appendix — (TXT) [file pone.0235164.s005.txt]

---------------------------------------------------------------------------------------------------------------------------------
      name:  <unnamed>
       log:  D:\Consults\Hindum_clean\confound2.log
  log type:  text
 opened on:  29 Mar 2020, 15:51:41

. *univariable assesssment of health facility treatment*

. 
. xtlogit antibio_any i.hc_med , re i(vill) or nolog base

Random-effects logistic regression              Number of obs     =        856
Group variable: vill                            Number of groups  =         44

Random effects u_i ~ Gaussian                   Obs per group:
                                                              min =          1
                                                              avg =       19.5
                                                              max =         34

Integration method: mvaghermite                 Integration pts.  =         12

                                                Wald chi2(1)      =      14.33
Log likelihood  = -553.75052                    Prob > chi2       =     0.0002

------------------------------------------------------------------------------
 antibio_any | Odds Ratio   Std. Err.      z    P>|z|     [95% Conf. Interval]
-------------+----------------------------------------------------------------
      hc_med |
          0  |          1  (base)
        Yes  |   1.799766   .2794165     3.79   0.000     1.327595    2.439869
             |
       _cons |   1.220891   .1852932     1.32   0.188     .9067576    1.643852
-------------+----------------------------------------------------------------
    /lnsig2u |  -.7736613   .3742065                     -1.507093   -.0402299
-------------+----------------------------------------------------------------
     sigma_u |   .6792061   .1270817                      .4706944     .980086
         rho |   .1229799   .0403604                       .063095    .2259929
------------------------------------------------------------------------------
Note: Estimates are transformed only in the first equation.
Note: _cons estimates baseline odds (conditional on zero random effects).
LR test of rho=0: chibar2(01) = 32.59                  Prob >= chibar2 = 0.000

. 
. *adjusting for other variables to assess for potential confounders for effect of health facility treatment on antibiotic use*

. 
. xtlogit antibio_any i.hc_med i.residence , re i(vill) or nolog base

Random-effects logistic regression              Number of obs     =        856
Group variable: vill                            Number of groups  =         44

Random effects u_i ~ Gaussian                   Obs per group:
                                                              min =          1
                                                              avg =       19.5
                                                              max =         34

Integration method: mvaghermite                 Integration pts.  =         12

                                                Wald chi2(2)      =      20.92
Log likelihood  = -550.46252                    Prob > chi2       =     0.0000

------------------------------------------------------------------------------
 antibio_any | Odds Ratio   Std. Err.      z    P>|z|     [95% Conf. Interval]
-------------+----------------------------------------------------------------
      hc_med |
          0  |          1  (base)
        Yes  |   1.840686   .2839097     3.96   0.000     1.360471    2.490406
             |
   residence |
      Rural  |          1  (base)
 Peri-urban  |   2.500387    .851638     2.69   0.007     1.282584    4.874483
             |
       _cons |   1.043327   .1574993     0.28   0.779     .7761115    1.402545
-------------+----------------------------------------------------------------
    /lnsig2u |  -1.119778   .4338999                     -1.970206   -.2693501
-------------+----------------------------------------------------------------
     sigma_u |   .5712724   .1239375                      .3734007    .8739999
         rho |   .0902468   .0356242                      .0406579    .1884371
------------------------------------------------------------------------------
Note: Estimates are transformed only in the first equation.
Note: _cons estimates baseline odds (conditional on zero random effects).
LR test of rho=0: chibar2(01) = 18.08                  Prob >= chibar2 = 0.000

. 
. xtlogit antibio_any i.hc_med i.occup , re i(vill) or nolog base

Random-effects logistic regression              Number of obs     =        856
Group variable: vill                            Number of groups  =         44

Random effects u_i ~ Gaussian                   Obs per group:
                                                              min =          1
                                                              avg =       19.5
                                                              max =         34

Integration method: mvaghermite                 Integration pts.  =         12

                                                Wald chi2(4)      =      16.62
Log likelihood  = -552.55155                    Prob > chi2       =     0.0023

-----------------------------------------------------------------------------------
      antibio_any | Odds Ratio   Std. Err.      z    P>|z|     [95% Conf. Interval]
------------------+----------------------------------------------------------------
           hc_med |
               0  |          1  (base)
             Yes  |    1.81789   .2830862     3.84   0.000     1.339728    2.466714
                  |
            occup |
         Peasant  |          1  (base)
  Skilled Labour  |   1.386893   .4341545     1.04   0.296        .7509    2.561557
  Business Owner  |   1.219677    .252119     0.96   0.337     .8133795    1.828927
Unskilled Labour  |   .8802071   .2488335    -0.45   0.652     .5057678    1.531858
                  |
            _cons |   1.154027   .1937739     0.85   0.394     .8304044     1.60377
------------------+----------------------------------------------------------------
         /lnsig2u |  -.8088301   .3823659                     -1.558253   -.0594067
------------------+----------------------------------------------------------------
          sigma_u |   .6673671   .1275892                      .4588065    .9707334
              rho |   .1192368   .0401558                      .0601374    .2226561
-----------------------------------------------------------------------------------
Note: Estimates are transformed only in the first equation.
Note: _cons estimates baseline odds (conditional on zero random effects).
LR test of rho=0: chibar2(01) = 29.84                  Prob >= chibar2 = 0.000

. 
. xtlogit antibio_any i.hc_med i.education , re i(vill) or nolog base

Random-effects logistic regression              Number of obs     =        856
Group variable: vill                            Number of groups  =         44

Random effects u_i ~ Gaussian                   Obs per group:
                                                              min =          1
                                                              avg =       19.5
                                                              max =         34

Integration method: mvaghermite                 Integration pts.  =         12

                                                Wald chi2(5)      =      16.55
Log likelihood  =  -552.5306                    Prob > chi2       =     0.0054

-------------------------------------------------------------------------------
  antibio_any | Odds Ratio   Std. Err.      z    P>|z|     [95% Conf. Interval]
--------------+----------------------------------------------------------------
       hc_med |
           0  |          1  (base)
         Yes  |   1.805394   .2816138     3.79   0.000     1.329835    2.451018
              |
    education |
No education  |          1  (base)
     Primary  |     .90305   .1672289    -0.55   0.582     .6281802    1.298193
     O Level  |   1.164009   .3513944     0.50   0.615      .644159    2.103388
     A Level  |   .4595085   .2717815    -1.31   0.189     .1441587    1.464692
    Tertiary  |    1.02936   .3433394     0.09   0.931     .5353676    1.979168
              |
        _cons |   1.258629   .2166269     1.34   0.181     .8982443    1.763603
--------------+----------------------------------------------------------------
     /lnsig2u |  -.6993804   .3729605                      -1.43037    .0316088
--------------+----------------------------------------------------------------
      sigma_u |   .7049064   .1314511                      .4891017     1.01593
          rho |   .1312185   .0425176                      .0677853    .2388056
-------------------------------------------------------------------------------
Note: Estimates are transformed only in the first equation.
Note: _cons estimates baseline odds (conditional on zero random effects).
LR test of rho=0: chibar2(01) = 33.82                  Prob >= chibar2 = 0.000

. 
. xtlogit antibio_any i.hc_med i.self_med , re i(vill) or nolog base

Random-effects logistic regression              Number of obs     =        856
Group variable: vill                            Number of groups  =         44

Random effects u_i ~ Gaussian                   Obs per group:
                                                              min =          1
                                                              avg =       19.5
                                                              max =         34

Integration method: mvaghermite                 Integration pts.  =         12

                                                Wald chi2(2)      =      15.33
Log likelihood  = -553.19613                    Prob > chi2       =     0.0005

------------------------------------------------------------------------------
 antibio_any | Odds Ratio   Std. Err.      z    P>|z|     [95% Conf. Interval]
-------------+----------------------------------------------------------------
      hc_med |
          0  |          1  (base)
        Yes  |   2.054506   .4132079     3.58   0.000     1.385197    3.047217
             |
    self_med |
        Yes  |          1  (base)
         No  |   .8044814    .166708    -1.05   0.294     .5359528    1.207551
             |
       _cons |    1.23177   .1866676     1.38   0.169       .91524     1.65777
-------------+----------------------------------------------------------------
    /lnsig2u |  -.7859569    .376246                     -1.523385   -.0485284
-------------+----------------------------------------------------------------
     sigma_u |   .6750433   .1269912                      .4668755    .9760278
         rho |   .1216599   .0402052                      .0621387    .2245446
------------------------------------------------------------------------------
Note: Estimates are transformed only in the first equation.
Note: _cons estimates baseline odds (conditional on zero random effects).
LR test of rho=0: chibar2(01) = 31.75                  Prob >= chibar2 = 0.000

. 
. *we notice that self medication was a strong negative confounder of the association between health facility med and use of anti
> biotics*

. 
. xtlogit antibio_any i.hc_med i.child_age1 , re i(vill) or nolog base

Random-effects logistic regression              Number of obs     =        856
Group variable: vill                            Number of groups  =         44

Random effects u_i ~ Gaussian                   Obs per group:
                                                              min =          1
                                                              avg =       19.5
                                                              max =         34

Integration method: mvaghermite                 Integration pts.  =         12

                                                Wald chi2(3)      =      22.33
Log likelihood  = -549.43846                    Prob > chi2       =     0.0001

------------------------------------------------------------------------------
 antibio_any | Odds Ratio   Std. Err.      z    P>|z|     [95% Conf. Interval]
-------------+----------------------------------------------------------------
      hc_med |
          0  |          1  (base)
        Yes  |   1.827117   .2854348     3.86   0.000     1.345211     2.48166
             |
  child_age1 |
       1-12  |          1  (base)
      13-36  |   .9520087   .1726635    -0.27   0.786      .667207     1.35838
      37-59  |   1.628389   .3493613     2.27   0.023     1.069394    2.479582
             |
       _cons |   1.106006   .2213341     0.50   0.615     .7471625    1.637194
-------------+----------------------------------------------------------------
    /lnsig2u |  -.8046647   .3806383                     -1.550702   -.0586273
-------------+----------------------------------------------------------------
     sigma_u |   .6687584   .1272776                      .4605421    .9711118
         rho |   .1196749   .0401013                      .0605657    .2227911
------------------------------------------------------------------------------
Note: Estimates are transformed only in the first equation.
Note: _cons estimates baseline odds (conditional on zero random effects).
LR test of rho=0: chibar2(01) = 30.13                  Prob >= chibar2 = 0.000

. 
. xtlogit antibio_any i.hc_med i.diarrhea_any , re i(vill) or nolog base

Random-effects logistic regression              Number of obs     =        856
Group variable: vill                            Number of groups  =         44

Random effects u_i ~ Gaussian                   Obs per group:
                                                              min =          1
                                                              avg =       19.5
                                                              max =         34

Integration method: mvaghermite                 Integration pts.  =         12

                                                Wald chi2(2)      =      20.11
Log likelihood  = -550.69565                    Prob > chi2       =     0.0000

------------------------------------------------------------------------------
 antibio_any | Odds Ratio   Std. Err.      z    P>|z|     [95% Conf. Interval]
-------------+----------------------------------------------------------------
      hc_med |
          0  |          1  (base)
        Yes  |   1.907262   .3006719     4.10   0.000     1.400303    2.597758
             |
diarrhea_any |
          0  |          1  (base)
        Yes  |   .6648445   .1096129    -2.48   0.013     .4812631    .9184544
             |
       _cons |   1.338226   .2054979     1.90   0.058     .9904195    1.808173
-------------+----------------------------------------------------------------
    /lnsig2u |  -.8535129   .3857308                     -1.609531   -.0974945
-------------+----------------------------------------------------------------
     sigma_u |   .6526225   .1258683                      .4471927    .9524218
         rho |   .1146235   .0391459                      .0573037    .2161336
------------------------------------------------------------------------------
Note: Estimates are transformed only in the first equation.
Note: _cons estimates baseline odds (conditional on zero random effects).
LR test of rho=0: chibar2(01) = 28.74                  Prob >= chibar2 = 0.000

. 
. *diarrhea also confounds the association*

. 
. xtlogit antibio_any i.hc_med i.cough , re i(vill) or nolog base

Random-effects logistic regression              Number of obs     =        856
Group variable: vill                            Number of groups  =         44

Random effects u_i ~ Gaussian                   Obs per group:
                                                              min =          1
                                                              avg =       19.5
                                                              max =         34

Integration method: mvaghermite                 Integration pts.  =         12

                                                Wald chi2(2)      =      82.58
Log likelihood  =  -509.2453                    Prob > chi2       =     0.0000

------------------------------------------------------------------------------
 antibio_any | Odds Ratio   Std. Err.      z    P>|z|     [95% Conf. Interval]
-------------+----------------------------------------------------------------
      hc_med |
          0  |          1  (base)
        Yes  |   1.744988   .2853543     3.40   0.001     1.266477    2.404295
             |
       cough |
          0  |          1  (base)
        Yes  |   7.969414   1.934936     8.55   0.000      4.95175    12.82608
             |
       _cons |   .2117448   .0559891    -5.87   0.000     .1261072    .3555376
-------------+----------------------------------------------------------------
    /lnsig2u |  -.7977566   .3823296                     -1.547109   -.0484043
-------------+----------------------------------------------------------------
     sigma_u |   .6710724   .1282854                      .4613702    .9760884
         rho |   .1204046   .0404915                      .0607704    .2245663
------------------------------------------------------------------------------
Note: Estimates are transformed only in the first equation.
Note: _cons estimates baseline odds (conditional on zero random effects).
LR test of rho=0: chibar2(01) = 28.73                  Prob >= chibar2 = 0.000

. 
. xtlogit antibio_any i.hc_med i.fever , re i(vill) or nolog base

Random-effects logistic regression              Number of obs     =        856
Group variable: vill                            Number of groups  =         44

Random effects u_i ~ Gaussian                   Obs per group:
                                                              min =          1
                                                              avg =       19.5
                                                              max =         34

Integration method: mvaghermite                 Integration pts.  =         12

                                                Wald chi2(2)      =      14.65
Log likelihood  = -553.57309                    Prob > chi2       =     0.0007

------------------------------------------------------------------------------
 antibio_any | Odds Ratio   Std. Err.      z    P>|z|     [95% Conf. Interval]
-------------+----------------------------------------------------------------
      hc_med |
          0  |          1  (base)
        Yes  |    1.77405   .2787709     3.65   0.000     1.303796    2.413916
             |
       fever |
          0  |          1  (base)
        Yes  |   1.103704   .1827784     0.60   0.551     .7977923    1.526917
             |
       _cons |   1.149932    .209866     0.77   0.444     .8041284    1.644443
-------------+----------------------------------------------------------------
    /lnsig2u |  -.7561209   .3730994                     -1.487382   -.0248595
-------------+----------------------------------------------------------------
     sigma_u |   .6851891   .1278218                       .475356    .9876472
         rho |   .1248843   .0407754                      .0642702    .2286928
------------------------------------------------------------------------------
Note: Estimates are transformed only in the first equation.
Note: _cons estimates baseline odds (conditional on zero random effects).
LR test of rho=0: chibar2(01) = 32.93                  Prob >= chibar2 = 0.000

. 
. xtlogit antibio_any i.hc_med i.fast_breath, re i(vill) or nolog base

Random-effects logistic regression              Number of obs     =        856
Group variable: vill                            Number of groups  =         44

Random effects u_i ~ Gaussian                   Obs per group:
                                                              min =          1
                                                              avg =       19.5
                                                              max =         34

Integration method: mvaghermite                 Integration pts.  =         12

                                                Wald chi2(2)      =      22.30
Log likelihood  = -548.99597                    Prob > chi2       =     0.0000

------------------------------------------------------------------------------
 antibio_any | Odds Ratio   Std. Err.      z    P>|z|     [95% Conf. Interval]
-------------+----------------------------------------------------------------
      hc_med |
          0  |          1  (base)
        Yes  |   1.762216   .2744313     3.64   0.000     1.298676    2.391208
             |
 fast_breath |
          0  |          1  (base)
        Yes  |   2.484634   .7727434     2.93   0.003     1.350614    4.570816
             |
       _cons |   1.148162   .1730674     0.92   0.359     .8544724    1.542796
-------------+----------------------------------------------------------------
    /lnsig2u |  -.8412352    .384018                     -1.593897   -.0885736
-------------+----------------------------------------------------------------
     sigma_u |   .6566412    .126081                      .4507023    .9566795
         rho |   .1158754    .039342                      .0581542    .2176488
------------------------------------------------------------------------------
Note: Estimates are transformed only in the first equation.
Note: _cons estimates baseline odds (conditional on zero random effects).
LR test of rho=0: chibar2(01) = 28.93                  Prob >= chibar2 = 0.000

. 
. xtlogit antibio_any i.hc_med i.runny_nose, re i(vill) or nolog base

Random-effects logistic regression              Number of obs     =        856
Group variable: vill                            Number of groups  =         44

Random effects u_i ~ Gaussian                   Obs per group:
                                                              min =          1
                                                              avg =       19.5
                                                              max =         34

Integration method: mvaghermite                 Integration pts.  =         12

                                                Wald chi2(2)      =      22.17
Log likelihood  =  -549.3846                    Prob > chi2       =     0.0000

------------------------------------------------------------------------------
 antibio_any | Odds Ratio   Std. Err.      z    P>|z|     [95% Conf. Interval]
-------------+----------------------------------------------------------------
      hc_med |
          0  |          1  (base)
        Yes  |   1.781438   .2777126     3.70   0.000     1.312426    2.418057
             |
  runny_nose |
          0  |          1  (base)
        Yes  |   .5289582   .1167061    -2.89   0.004     .3432555    .8151268
             |
       _cons |   2.104767   .5114384     3.06   0.002     1.307285    3.388738
-------------+----------------------------------------------------------------
    /lnsig2u |  -.8120011   .3771248                     -1.551152   -.0728501
-------------+----------------------------------------------------------------
     sigma_u |   .6663098    .125641                      .4604385    .9642304
         rho |   .1189042   .0395098                      .0605401     .220338
------------------------------------------------------------------------------
Note: Estimates are transformed only in the first equation.
Note: _cons estimates baseline odds (conditional on zero random effects).
LR test of rho=0: chibar2(01) = 31.36                  Prob >= chibar2 = 0.000

. 
. *In summary, from above results, area of residence, self medication, having diarrea and occupation(though weak) are negative co
> nfounders of the association be tween  health facility medication and antibiotic use, while having a cough is a positive confou
> nder*

. 
. *below, we assess for potential confounders of the association between cough and getting any antibiotic drugs. First with more 
> distal factors*

. 
. xtlogit antibio_any i.cough, re i(vill) or nolog base

Random-effects logistic regression              Number of obs     =        856
Group variable: vill                            Number of groups  =         44

Random effects u_i ~ Gaussian                   Obs per group:
                                                              min =          1
                                                              avg =       19.5
                                                              max =         34

Integration method: mvaghermite                 Integration pts.  =         12

                                                Wald chi2(1)      =      75.14
Log likelihood  = -515.15135                    Prob > chi2       =     0.0000

------------------------------------------------------------------------------
 antibio_any | Odds Ratio   Std. Err.      z    P>|z|     [95% Conf. Interval]
-------------+----------------------------------------------------------------
       cough |
          0  |          1  (base)
        Yes  |    7.97843     1.9114     8.67   0.000     4.988779     12.7597
             |
       _cons |   .2814766     .06863    -5.20   0.000     .1745425    .4539241
-------------+----------------------------------------------------------------
    /lnsig2u |  -.9213466   .3935451                     -1.692681   -.1500123
-------------+----------------------------------------------------------------
     sigma_u |   .6308588   .1241357                       .428982    .9277378
         rho |   .1079173    .037887                      .0529738    .2073687
------------------------------------------------------------------------------
Note: Estimates are transformed only in the first equation.
Note: _cons estimates baseline odds (conditional on zero random effects).
LR test of rho=0: chibar2(01) = 25.16                  Prob >= chibar2 = 0.000

. 
. xtlogit antibio_any i.cough i.fast_breath, re i(vill) or nolog base

Random-effects logistic regression              Number of obs     =        856
Group variable: vill                            Number of groups  =         44

Random effects u_i ~ Gaussian                   Obs per group:
                                                              min =          1
                                                              avg =       19.5
                                                              max =         34

Integration method: mvaghermite                 Integration pts.  =         12

                                                Wald chi2(2)      =      79.91
Log likelihood  = -511.79039                    Prob > chi2       =     0.0000

------------------------------------------------------------------------------
 antibio_any | Odds Ratio   Std. Err.      z    P>|z|     [95% Conf. Interval]
-------------+----------------------------------------------------------------
       cough |
          0  |          1  (base)
        Yes  |   7.668753   1.836904     8.50   0.000     4.795519    12.26348
             |
 fast_breath |
          0  |          1  (base)
        Yes  |   2.217143   .7113752     2.48   0.013     1.182181    4.158183
             |
       _cons |   .2729569   .0662768    -5.35   0.000     .1695952    .4393136
-------------+----------------------------------------------------------------
    /lnsig2u |  -.9969081   .4074497                     -1.795495   -.1983213
-------------+----------------------------------------------------------------
     sigma_u |   .6074691   .1237565                      .4074865    .9055972
         rho |   .1008554    .036949                      .0480467    .1995405
------------------------------------------------------------------------------
Note: Estimates are transformed only in the first equation.
Note: _cons estimates baseline odds (conditional on zero random effects).
LR test of rho=0: chibar2(01) = 21.80                  Prob >= chibar2 = 0.000

. 
. xtlogit antibio_any i.cough i.runny_nose, re i(vill) or nolog base

Random-effects logistic regression              Number of obs     =        856
Group variable: vill                            Number of groups  =         44

Random effects u_i ~ Gaussian                   Obs per group:
                                                              min =          1
                                                              avg =       19.5
                                                              max =         34

Integration method: mvaghermite                 Integration pts.  =         12

                                                Wald chi2(2)      =      77.18
Log likelihood  = -513.99621                    Prob > chi2       =     0.0000

------------------------------------------------------------------------------
 antibio_any | Odds Ratio   Std. Err.      z    P>|z|     [95% Conf. Interval]
-------------+----------------------------------------------------------------
       cough |
          0  |          1  (base)
        Yes  |   7.556413   1.826573     8.37   0.000     4.704995    12.13591
             |
  runny_nose |
          0  |          1  (base)
        Yes  |   .7138126   .1601758    -1.50   0.133     .4598106    1.108127
             |
       _cons |   .3915749   .1281851    -2.86   0.004     .2061424    .7438106
-------------+----------------------------------------------------------------
    /lnsig2u |  -.9521508   .3971083                     -1.730469   -.1738328
-------------+----------------------------------------------------------------
     sigma_u |   .6212166   .1233451                      .4209529    .9167537
         rho |   .1049873   .0373143                      .0511098    .2034807
------------------------------------------------------------------------------
Note: Estimates are transformed only in the first equation.
Note: _cons estimates baseline odds (conditional on zero random effects).
LR test of rho=0: chibar2(01) = 24.26                  Prob >= chibar2 = 0.000

. 
. xtlogit antibio_any i.cough i.diarrhea, re i(vill) or nolog base
diarrhea ambiguous abbreviation
r(111);

. 
. xtlogit antibio_any i.cough i.diarrhea_any, re i(vill) or nolog base

Random-effects logistic regression              Number of obs     =        856
Group variable: vill                            Number of groups  =         44

Random effects u_i ~ Gaussian                   Obs per group:
                                                              min =          1
                                                              avg =       19.5
                                                              max =         34

Integration method: mvaghermite                 Integration pts.  =         12

                                                Wald chi2(2)      =      78.12
Log likelihood  = -513.50901                    Prob > chi2       =     0.0000

------------------------------------------------------------------------------
 antibio_any | Odds Ratio   Std. Err.      z    P>|z|     [95% Conf. Interval]
-------------+----------------------------------------------------------------
       cough |
          0  |          1  (base)
        Yes  |   7.928335   1.895622     8.66   0.000     4.962086    12.66776
             |
diarrhea_any |
          0  |          1  (base)
        Yes  |   .7352929   .1243267    -1.82   0.069     .5278801    1.024202
             |
       _cons |   .3103015   .0766816    -4.74   0.000     .1911768    .5036544
-------------+----------------------------------------------------------------
    /lnsig2u |  -1.005841   .4088134                       -1.8071   -.2045811
-------------+----------------------------------------------------------------
     sigma_u |    .604762   .1236174                      .4051289    .9027672
         rho |   .1000483    .036809                      .0475187    .1985425
------------------------------------------------------------------------------
Note: Estimates are transformed only in the first equation.
Note: _cons estimates baseline odds (conditional on zero random effects).
LR test of rho=0: chibar2(01) = 21.66                  Prob >= chibar2 = 0.000

. 
. xtlogit antibio_any i.cough i.child_age1 , re i(vill) or nolog base

Random-effects logistic regression              Number of obs     =        856
Group variable: vill                            Number of groups  =         44

Random effects u_i ~ Gaussian                   Obs per group:
                                                              min =          1
                                                              avg =       19.5
                                                              max =         34

Integration method: mvaghermite                 Integration pts.  =         12

                                                Wald chi2(3)      =      78.22
Log likelihood  = -513.29781                    Prob > chi2       =     0.0000

------------------------------------------------------------------------------
 antibio_any | Odds Ratio   Std. Err.      z    P>|z|     [95% Conf. Interval]
-------------+----------------------------------------------------------------
       cough |
          0  |          1  (base)
        Yes  |     7.6618   1.839208     8.48   0.000     4.786308    12.26481
             |
  child_age1 |
       1-12  |          1  (base)
      13-36  |   .9167071     .17328    -0.46   0.645     .6328967    1.327787
      37-59  |   1.337571   .2986756     1.30   0.193     .8634674    2.071989
             |
       _cons |   .2843628   .0780669    -4.58   0.000     .1660314    .4870296
-------------+----------------------------------------------------------------
    /lnsig2u |  -.9390757   .3987926                     -1.720695   -.1574565
-------------+----------------------------------------------------------------
     sigma_u |   .6252912   .1246808                      .4230151    .9242911
         rho |   .1062223    .037861                      .0515859    .2061478
------------------------------------------------------------------------------
Note: Estimates are transformed only in the first equation.
Note: _cons estimates baseline odds (conditional on zero random effects).
LR test of rho=0: chibar2(01) = 23.81                  Prob >= chibar2 = 0.000

. 
. *we see fast breath, runny nose and child age moderately counfound the association between cough and use of antibiotics*

. 
. xtlogit antibio_any i.cough i.residence , re i(vill) or nolog base

Random-effects logistic regression              Number of obs     =        856
Group variable: vill                            Number of groups  =         44

Random effects u_i ~ Gaussian                   Obs per group:
                                                              min =          1
                                                              avg =       19.5
                                                              max =         34

Integration method: mvaghermite                 Integration pts.  =         12

                                                Wald chi2(2)      =      79.72
Log likelihood  = -512.43174                    Prob > chi2       =     0.0000

------------------------------------------------------------------------------
 antibio_any | Odds Ratio   Std. Err.      z    P>|z|     [95% Conf. Interval]
-------------+----------------------------------------------------------------
       cough |
          0  |          1  (base)
        Yes  |   7.953249   1.901655     8.67   0.000     4.977586     12.7078
             |
   residence |
      Rural  |          1  (base)
 Peri-urban  |   2.266959     .76579     2.42   0.015      1.16924    4.395252
             |
       _cons |   .2479001   .0605278    -5.71   0.000     .1536192    .4000442
-------------+----------------------------------------------------------------
    /lnsig2u |  -1.226445   .4529099                     -2.114132   -.3387578
-------------+----------------------------------------------------------------
     sigma_u |   .5416028   .1226486                      .3474738     .844189
         rho |   .0818635   .0340416                      .0354008    .1780514
------------------------------------------------------------------------------
Note: Estimates are transformed only in the first equation.
Note: _cons estimates baseline odds (conditional on zero random effects).
LR test of rho=0: chibar2(01) = 14.97                  Prob >= chibar2 = 0.000

. 
. *diarrhea and residence are not confounders*

. 
. *Below, we assess for potential confounders of the asssociation between area of residence and use of antibiotic use*

. 
. xtlogit antibio_any i.residence, re i(vill) or nolog base

Random-effects logistic regression              Number of obs     =        856
Group variable: vill                            Number of groups  =         44

Random effects u_i ~ Gaussian                   Obs per group:
                                                              min =          1
                                                              avg =       19.5
                                                              max =         34

Integration method: mvaghermite                 Integration pts.  =         12

                                                Wald chi2(1)      =       5.69
Log likelihood  = -558.44647                    Prob > chi2       =     0.0171

------------------------------------------------------------------------------
 antibio_any | Odds Ratio   Std. Err.      z    P>|z|     [95% Conf. Interval]
-------------+----------------------------------------------------------------
   residence |
      Rural  |          1  (base)
 Peri-urban  |   2.202453   .7291418     2.38   0.017     1.151088    4.214097
             |
       _cons |   1.452789   .1805346     3.01   0.003     1.138743    1.853444
-------------+----------------------------------------------------------------
    /lnsig2u |  -1.189527     .43727                     -2.046561   -.3324939
-------------+----------------------------------------------------------------
     sigma_u |   .5516929   .1206194                       .359414    .8468371
         rho |   .0846815    .033893                       .037782      .17897
------------------------------------------------------------------------------
Note: Estimates are transformed only in the first equation.
Note: _cons estimates baseline odds (conditional on zero random effects).
LR test of rho=0: chibar2(01) = 17.43                  Prob >= chibar2 = 0.000

. 
. xtlogit antibio_any i.residence i.hc_med , re i(vill) or nolog base

Random-effects logistic regression              Number of obs     =        856
Group variable: vill                            Number of groups  =         44

Random effects u_i ~ Gaussian                   Obs per group:
                                                              min =          1
                                                              avg =       19.5
                                                              max =         34

Integration method: mvaghermite                 Integration pts.  =         12

                                                Wald chi2(2)      =      20.92
Log likelihood  = -550.46252                    Prob > chi2       =     0.0000

------------------------------------------------------------------------------
 antibio_any | Odds Ratio   Std. Err.      z    P>|z|     [95% Conf. Interval]
-------------+----------------------------------------------------------------
   residence |
      Rural  |          1  (base)
 Peri-urban  |   2.500387    .851638     2.69   0.007     1.282584    4.874483
             |
      hc_med |
          0  |          1  (base)
        Yes  |   1.840686   .2839097     3.96   0.000     1.360471    2.490406
             |
       _cons |   1.043327   .1574993     0.28   0.779     .7761115    1.402545
-------------+----------------------------------------------------------------
    /lnsig2u |  -1.119778   .4338999                     -1.970206   -.2693501
-------------+----------------------------------------------------------------
     sigma_u |   .5712724   .1239375                      .3734007    .8739999
         rho |   .0902468   .0356242                      .0406579    .1884371
------------------------------------------------------------------------------
Note: Estimates are transformed only in the first equation.
Note: _cons estimates baseline odds (conditional on zero random effects).
LR test of rho=0: chibar2(01) = 18.08                  Prob >= chibar2 = 0.000

. 
. xtlogit antibio_any i.residence i.education , re i(vill) or nolog base

Random-effects logistic regression              Number of obs     =        856
Group variable: vill                            Number of groups  =         44

Random effects u_i ~ Gaussian                   Obs per group:
                                                              min =          1
                                                              avg =       19.5
                                                              max =         34

Integration method: mvaghermite                 Integration pts.  =         12

                                                Wald chi2(5)      =       8.46
Log likelihood  = -556.88077                    Prob > chi2       =     0.1328

-------------------------------------------------------------------------------
  antibio_any | Odds Ratio   Std. Err.      z    P>|z|     [95% Conf. Interval]
--------------+----------------------------------------------------------------
    residence |
       Rural  |          1  (base)
  Peri-urban  |   2.427369    .849023     2.54   0.011     1.222954    4.817939
              |
    education |
No education  |          1  (base)
     Primary  |   .8567889   .1551497    -0.85   0.393     .6008083    1.221833
     O Level  |   1.089273   .3245523     0.29   0.774     .6074613    1.953237
     A Level  |   .4044435   .2393671    -1.53   0.126     .1267886    1.290137
    Tertiary  |    .852205   .2857631    -0.48   0.633     .4416899    1.644261
              |
        _cons |   1.528387   .2161064     3.00   0.003     1.158451    2.016457
--------------+----------------------------------------------------------------
     /lnsig2u |  -1.124236    .432088                     -1.971113   -.2773587
--------------+----------------------------------------------------------------
      sigma_u |   .5700006   .1231452                      .3732315    .8705071
          rho |   .0898815    .035346                      .0406226    .1872154
-------------------------------------------------------------------------------
Note: Estimates are transformed only in the first equation.
Note: _cons estimates baseline odds (conditional on zero random effects).
LR test of rho=0: chibar2(01) = 18.17                  Prob >= chibar2 = 0.000

. 
. xtlogit antibio_any i.residence i.occup , re i(vill) or nolog base

Random-effects logistic regression              Number of obs     =        856
Group variable: vill                            Number of groups  =         44

Random effects u_i ~ Gaussian                   Obs per group:
                                                              min =          1
                                                              avg =       19.5
                                                              max =         34

Integration method: mvaghermite                 Integration pts.  =         12

                                                Wald chi2(4)      =       7.55
Log likelihood  = -557.47061                    Prob > chi2       =     0.1094

-----------------------------------------------------------------------------------
      antibio_any | Odds Ratio   Std. Err.      z    P>|z|     [95% Conf. Interval]
------------------+----------------------------------------------------------------
        residence |
           Rural  |          1  (base)
      Peri-urban  |   2.281965   .7963409     2.36   0.018     1.151499    4.522245
                  |
            occup |
         Peasant  |          1  (base)
  Skilled Labour  |   1.149981   .3602479     0.45   0.656     .6223575    2.124916
  Business Owner  |   1.037073   .2130799     0.18   0.859     .6932967    1.551314
Unskilled Labour  |   .7223204   .2050212    -1.15   0.252     .4141212    1.259889
                  |
            _cons |   1.467728    .197144     2.86   0.004      1.12801    1.909758
------------------+----------------------------------------------------------------
         /lnsig2u |  -1.189992   .4380966                     -2.048645    -.331338
------------------+----------------------------------------------------------------
          sigma_u |   .5515649   .1208194                      .3590396    .8473267
              rho |   .0846455    .033944                      .0377063    .1791399
-----------------------------------------------------------------------------------
Note: Estimates are transformed only in the first equation.
Note: _cons estimates baseline odds (conditional on zero random effects).
LR test of rho=0: chibar2(01) = 17.27                  Prob >= chibar2 = 0.000

. 
. xtlogit antibio_any i.residence i.diarrhea_any , re i(vill) or nolog base

Random-effects logistic regression              Number of obs     =        856
Group variable: vill                            Number of groups  =         44

Random effects u_i ~ Gaussian                   Obs per group:
                                                              min =          1
                                                              avg =       19.5
                                                              max =         34

Integration method: mvaghermite                 Integration pts.  =         12

                                                Wald chi2(2)      =       9.78
Log likelihood  = -556.54794                    Prob > chi2       =     0.0075

------------------------------------------------------------------------------
 antibio_any | Odds Ratio   Std. Err.      z    P>|z|     [95% Conf. Interval]
-------------+----------------------------------------------------------------
   residence |
      Rural  |          1  (base)
 Peri-urban  |   2.201916   .7092432     2.45   0.014     1.171187    4.139759
             |
diarrhea_any |
          0  |          1  (base)
        Yes  |   .7309931   .1171476    -1.96   0.051     .5339509    1.000749
             |
       _cons |   1.593164   .2071816     3.58   0.000     1.234715    2.055674
-------------+----------------------------------------------------------------
    /lnsig2u |  -1.291957     .45851                      -2.19062   -.3932936
-------------+----------------------------------------------------------------
     sigma_u |   .5241495   .1201639                      .3344359    .8214807
         rho |   .0770725   .0326149                      .0328797    .1702098
------------------------------------------------------------------------------
Note: Estimates are transformed only in the first equation.
Note: _cons estimates baseline odds (conditional on zero random effects).
LR test of rho=0: chibar2(01) = 14.73                  Prob >= chibar2 = 0.000

. 
. xtlogit antibio_any i.residence i.cough , re i(vill) or nolog base

Random-effects logistic regression              Number of obs     =        856
Group variable: vill                            Number of groups  =         44

Random effects u_i ~ Gaussian                   Obs per group:
                                                              min =          1
                                                              avg =       19.5
                                                              max =         34

Integration method: mvaghermite                 Integration pts.  =         12

                                                Wald chi2(2)      =      79.72
Log likelihood  = -512.43174                    Prob > chi2       =     0.0000

------------------------------------------------------------------------------
 antibio_any | Odds Ratio   Std. Err.      z    P>|z|     [95% Conf. Interval]
-------------+----------------------------------------------------------------
   residence |
      Rural  |          1  (base)
 Peri-urban  |   2.266959     .76579     2.42   0.015      1.16924    4.395252
             |
       cough |
          0  |          1  (base)
        Yes  |   7.953249   1.901655     8.67   0.000     4.977586     12.7078
             |
       _cons |   .2479001   .0605278    -5.71   0.000     .1536192    .4000442
-------------+----------------------------------------------------------------
    /lnsig2u |  -1.226445   .4529099                     -2.114132   -.3387578
-------------+----------------------------------------------------------------
     sigma_u |   .5416028   .1226486                      .3474738     .844189
         rho |   .0818635   .0340416                      .0354008    .1780514
------------------------------------------------------------------------------
Note: Estimates are transformed only in the first equation.
Note: _cons estimates baseline odds (conditional on zero random effects).
LR test of rho=0: chibar2(01) = 14.97                  Prob >= chibar2 = 0.000

. 
. xtlogit antibio_any i.residence i.child_age1 , re i(vill) or nolog base

Random-effects logistic regression              Number of obs     =        856
Group variable: vill                            Number of groups  =         44

Random effects u_i ~ Gaussian                   Obs per group:
                                                              min =          1
                                                              avg =       19.5
                                                              max =         34

Integration method: mvaghermite                 Integration pts.  =         12

                                                Wald chi2(3)      =      13.24
Log likelihood  = -554.55026                    Prob > chi2       =     0.0042

------------------------------------------------------------------------------
 antibio_any | Odds Ratio   Std. Err.      z    P>|z|     [95% Conf. Interval]
-------------+----------------------------------------------------------------
   residence |
      Rural  |          1  (base)
 Peri-urban  |   2.152824   .7100151     2.32   0.020     1.127916    4.109039
             |
  child_age1 |
       1-12  |          1  (base)
      13-36  |   .9272264   .1651198    -0.42   0.671     .6540402     1.31452
      37-59  |   1.546032    .326802     2.06   0.039     1.021623    2.339626
             |
       _cons |   1.366736   .2392463     1.78   0.074     .9698002    1.926136
-------------+----------------------------------------------------------------
    /lnsig2u |  -1.211263   .4454888                     -2.084405   -.3381206
-------------+----------------------------------------------------------------
     sigma_u |   .5457298   .1215583                      .3526771     .844458
         rho |   .0830119    .033911                        .03643    .1781447
------------------------------------------------------------------------------
Note: Estimates are transformed only in the first equation.
Note: _cons estimates baseline odds (conditional on zero random effects).
LR test of rho=0: chibar2(01) = 16.22                  Prob >= chibar2 = 0.000

. 
. *we notice that heath facility medication confounds the association between area of residence and *

. 
. *Although caregiver education confounds the association as above, education was not found to improve the final model. There for
> e was dropped.
